# Supplementary material for: Identifying Candidate Genes Related to the Nutritional Components of Soybean (Glycine max) Sprouts Based on the Transcriptome and Co-Expression Network
Source: Genes (Basel). 2025 Jun 6;16(6):692. doi: 10.3390/genes16060692 (PMC12193213; doi:10.3390/genes16060692)
Supplement: Supplementary file 1 [file genes-16-00692-s001.zip › Table S1.xlsx]

## Sheet: Sheet1
Table S1.All primers used in this study.
gene_id	F	R
Glyma.01G000400	GCCGCCACCCTGTCTCTA	TGAGCCAGTTTGCCTCGG
Glyma.03G088300	GGGTCGAGTTATGCATATCCG	TTGGGTTGTTAGGGGCCA
Glyma.01G003000	AGCACCGAACGTTCCTTGT	GCGACTTGGGTTGGGGTT
Glyma.01G228700	TGGACATGCCTGGTGCTG	GCCACCTGCAAAGCAACC
Glyma.06G194900	CAAGCCGAGCTTGTGAATGG	TTGATGTCCTGCCATCTCCG
Glyma.16G071900	AGCGGAACCATGCAAGCT	GGCCCACTTCAAGCACGA
Glyma.16G205200	TGGGCAATGCTTGGTGCT	AAACAGCCTCAGGACCGC
Glyma.17G172400	GTTCTTCTGCTGCCAACGTG	TGAACTTCCGCAGCTCTGTT
Glyma.18G148000	TCAGAGGTGCAAGTGCCG	TGCCGCCAACTGGAAGAG
Glyma.19G046800	GCTAGCAACGGTGGAAGAGT	GACCTGTTGTGCTCACGGTA
Act11	ATTGGACTCTGGTGATGGTG	TCAGCAGAGGTGGTGAACAT
