# Supplementary material for: Identifying Candidate Genes Related to the Nutritional Components of Soybean (Glycine max) Sprouts Based on the Transcriptome and Co-Expression Network
Source: Genes (Basel). 2025 Jun 6;16(6):692. doi: 10.3390/genes16060692 (PMC12193213; doi:10.3390/genes16060692)
Supplement: Supplementary file 1 [file genes-16-00692-s001.zip › Table S2.xlsx]

## Sheet: Sheet1
Table S2. Summary statistics for RNA-seq analysis of Soybean.
Sample	Total base	Total reads	GC Content(%)	Q20(%)	Q30(%)	Total mapped
A1_1	6840889500	43730056	44.62	96.86	91.96	0.9709
A1_2	6744458400	43392648	44.36	97.48	93.18	0.977
A1_3	6743341200	43054894	44.5	97.37	93.03	0.9687
A3_1	8054952300	51816334	44.61	96.51	90.98	0.9667
A3_2	6881825700	44712834	44.97	96.92	91.76	0.9717
A3_3	7235835300	47089416	44.97	96.9	91.7	0.9711
A5_1	7954155300	51657078	45.3	96.7	91.28	0.9615
A5_2	7421727300	47927434	45.36	96.38	90.52	0.9653
A5_3	9022813800	58275510	45.16	96.71	91.3	0.9651
A7_1	8029314900	51498558	45.39	96.24	90.26	0.9609
A7_2	7115925300	45830624	45.43	96.27	90.32	0.965
A7_3	7313892000	47287558	45.13	96.56	91	0.9666
B1_1	7886580000	51037572	44.68	96.7	91.29	0.9683
B1_2	7309977000	47532208	44.67	96.77	91.35	0.9727
B1_3	6848174700	44423038	44.74	96.64	91.11	0.9698
B3_1	6323996700	41137936	44.94	96.77	91.3	0.9754
B3_2	7166056500	46390056	45.08	96.89	91.76	0.9703
B3_3	7261305000	46895524	45.01	97.26	92.65	0.9727
B5_1	8090324700	51969438	45.39	96.65	91.42	0.9688
B5_2	8814019500	57152574	45.18	96.73	91.27	0.9644
B5_3	7943980800	51380964	45.23	97	92.19	0.9671
B7_1	6965604600	45314822	45.29	97.48	93.22	0.9673
B7_2	7254210300	47094700	45.29	97.41	93.13	0.9666
B7_3	6198226200	40184696	45.42	96.24	90.18	0.9649
